# Supplementary material for: Acidification-induced cellular changes in Symbiodinium isolated from Mussismilia braziliensis
Source: PLoS One. 2019 Aug 5;14(8):e0220130. doi: 10.1371/journal.pone.0220130 (PMC6681953; doi:10.1371/journal.pone.0220130)
Supplement: S1 Dataset — Each sheet corresponds to raw data used for each analysis: carbonate chemistry (Carbonate Chemistry), maximum potential photosynthetic yield (Photosynthesis_FvFm), effective quantum yield (Photosynthesis_Yield), cell density (Cell Density), sterol composition (Lipid analysis_Sterol), fatty acids composition (Lipid analysis_FA) and lipid bodies saturation levels (Lipid analysis_LD saturation). (XLSX) [file pone.0220130.s009.xlsx]

## Sheet: Carbonate Chemistry
PARAMETERS	TIME (days)	CONDITIONS
		Control	Acidified
pCO2 air(matm)	2	484	1634
	4	483	1632
	6	482	1633
	8	484	1635
	10	485	1634
	12	484	1631
	14	483	1633
	16	486	1634
	Average	483.875	1633.25
	Stnd Dev	0.90625	1
pCO2 water (matm)	2	254.77	1553.78
	4	197.4	1026.18
	6	192.62	1575.34
	8	229.78	1519.66
	10	217.59	1360.59
	12	271.11	1410.96
	14	285.36	1394.29
	16	304.46	1389.74
	Average	244.136	1403.82
	Stnd Dev	0.90625	1
CO2 water (µmol/kg)	2	7.2	43.46
	4	5.68	29.39
	6	5.48	44.09
	8	6.9	46.09
	10	6.44	40.59
	12	7.97	41.7
	14	8.44	41.42
	16	9.33	39.87
	Average	7.18	40.83
	Stnd Dev	1.055	3.15719
pH	2	8.2	7.55
	4	8.3	7.7
	6	8.3	7.53
	8	8.27	7.56
	10	8.28	7.6
	12	8.2	7.6
	14	8.2	7.6
	16	8.2	7.6
	Average	8.24375	7.5925
	Stnd Dev	0.04375	0.034375
HCO3 (µmol/kg SW)	2	1647.11	2189.36
	4	1583.36	2103.13
	6	1553.38	2180.96
	8	1731.99	2217.37
	10	1687.22	2189.67
	12	1759.59	2276
	14	1848.99	2269.31
	16	1935.39	2254.88
	Average	1718.4	2210.1
	Stnd Dev	100.611	44.305
CO3 (µmol/kg SW)	2	302.19	85.56
	4	331.73	119.85
	6	341.38	88.4
	8	315.69	75.28
	10	331.66	86.1
	12	300.48	92.11
	14	308.04	94.28
	16	278.42	100.03
	Average	313.7	92.7
	Stnd Dev	16.4163	9.01406
Ωar	2	4.59	1.32
	4	5.2	1.81
	6	5.27	1.33
	8	4.95	1.19
	10	5.14	1.35
	12	4.58	1.44
	14	4.73	1.44
	16	4.44	1.53
	Average	4.86	1.43
	Stnd Dev	0.2775	0.12875
ΩCa	2	6.95	2
	4	7.9	2.75
	6	8	2.01
	8	7.57	1.83
	10	7.83	2.06
	12	6.97	2.19
	14	7.21	2.2
	16	6.83	2.32
	Average	7.41	2.17
	Stnd Dev	0.4175	0.195
AT (mEq/kg SW)	2	2400	2400
	4	2400	2400
	6	2400	2400
	8	2500	2400
	10	2500	2400
	12	2500	2500
	14	2600	2500
	16	2600	2500
	Average	2487.5	2437.5
	Stnd Dev	65.625	46.875
Temperature (ºC)	2	24	24
	4	23.54	23.5
	6	23.5	24.2
	8	22.7	22.89
	10	22.85	22.95
	12	22.7	23.1
	14	22.9	22.5
	16	22.5	23.64
	Average	23.0862	23.3475
	Stnd Dev	0.445312	0.4875
Salinity (PSU)	2	40	38
	4	36	40
	6	38	41
	8	35	33
	10	37	35
	12	39	36
	14	38	38
	16	32	39
	Average	36.875	37.5
	Stnd Dev	1.90625	2.125

## Sheet: Photosynthesis_FvFm
	CONDITIONS
Days	Control						Acidified
0	0.608	0.629	0.59	0.67	0.657	0.651	0.608	0.629	0.59	0.67	0.657	0.651
4	0.419	0.467	0.489	0.49	0.525	0.509	0.398	0.469	0.47	0.475	0.497	0.465
8	0.529	0.543	0.513	0.558	0.524	0.462	0.431	0.403	0.383	0.428	0.406	0.451
12	0.52	0.495	0.492	0.508	0.506	0.513	0.416	0.377	0.391	0.384	0.388	0.318
16	0.512	0.51	0.459	0.553	0.528	0.536	0.416	0.307	0.342	0.258	0.339	0.255
Average	0.5176	0.5288	0.5086	0.5558	0.548	0.5342	0.4538	0.437	0.4352	0.443	0.4574	0.428
Stnd Dev	0.067196	0.062363	0.04941	0.070123	0.061543	0.070609	0.08699	0.122008	0.098157	0.150403	0.125385	0.153016

## Sheet: Protosynthesis_Yield
	CONDITIONS
Days	Control						Acidified
0	0.65	0.667	0.579	0.619	0.65	0.654	0.65	0.667	0.579	0.619	0.65	0.654
4	0.409	0.441	0.498	0.498	0.492	0.502	0.521	0.488	0.491	0.5	0.488	0.49
8	0.544	0.501	0.461	0.512	0.513	0.497	0.436	0.424	0.424	0.401	0.409	0.409
12	0.506	0.511	0.511	0.549	0.522	0.558	0.369	0.365	0.359	0.388	0.389	0.374
16	0.495	0.532	0.456	0.557	0.525	0.535	0.457	0.332	0.332	0.273	0.241	0.311
Average	0.5208	0.5304	0.501	0.547	0.5404	0.5492	0.4866	0.4552	0.437	0.4362	0.4354	0.4476
Stnd Dev	0.087485	0.083509	0.049543	0.047207	0.062612	0.063669	0.106242	0.132498	0.100447	0.13008	0.14955	0.132255

## Sheet: Cell density
	CONDITIONS
		Control					Acidified
Cell density	Before assay	0.021557	0.02421	0.023216	0.024874	0.024542	0.021557	0.02421	0.023216	0.024874	0.024542
	Average	0.0236798					0.0236798
	Stnd Dev	0.00133903					0.00133903
	16 days	0.107786	0.064672	0.07628	0.119394	0.10447	0.013266	0.008291	0.001658	0.008291	0.006633
	Average	0.0945204					0.0076278
	Stnd Dev	0.0230071					0.00278584
Intrinsic rate of increase	µ(d-1)	0.10059	0.06141	0.074348	0.098038	0.090532	-0.03034	-0.06697	-0.16495	-0.06867	-0.08177
	Average	0.0849837					-0.0825413
	Stnd Dev	0.0136837					0.0329642

## Sheet: Lipid analysis_Sterols
	Before Assay	Control		Acidified
	T0	T2 (8 days)	T4 (16 days)	T2 (8 days)	T4 (16 days)
27-Nor-24-methylcholesta-5,22E-dien-3b-ol	0.588713	0	0	0.400287	0
cholesterol	12.6269	10.03	16.1512	8.755	10.54
Brassicasterol	13.6724	12.85	9.33899	12.0497	9.11
Campesterol	21.3662	20.84	16.5858	22.5393	22.06
23,24-Dimethylcholesta-5,22E-dien-3b-ol	2.77101	1.76	2.22357	2.27856	0
4a,24-Dimethyl-5a-cholest-22E-en-3b-ol	10.6577	10.98	9.83424	14.6875	15.34
4a,24-Dimethyl-5a-cholestan-3b-ol	36.7641	43.54	44.2187	36.847	42.95
Dinosterol	1.55298	0	1.64746	2.44278	0
TOTAL (%)	100	100	100	100	100

## Sheet: Lipid analysis_FA
	Before Assay	Control		Acidified
	T0	T2 (8 days)	T4 (16 days)	T2 (8 days)	T4 (16 days)
C12:0	0.29	0	0	0.97	0
C13:0	0	0	0	0.09	0
C14:0	2.03	2.87	3.11	6.75	3.19
C15:0	0	0	0	0.85	0
C16:1	5.19	5.55	5.68	10.8	5.41
C16:0	41.37	46.2	37.26	29.43	54.86
C17:0	0	0.3	0	0.43	0
C18:3 n-6	3.02	1.01	1.31	7.83	0
C18:4 n-3	13.5	9.17	12.35	11.57	7.21
C18:2 n-6	1.11	0.74	0.66	0.87	0
C18:1 cis-9	4.26	5.41	7.26	2.65	3.58
C18:0	8.46	12.61	15.89	7.18	13.84
C19:0	0	1.24	0	0	0
C20:0	0	0.47	0	0.39	0
C22:6 n-3	20.77	14.43	16.48	18.03	11.91
C22:0	0	0	0	2.16	0
TOTAL (%)	100	100	100	100	100

## Sheet: Lipid analysis_LD saturation
Pixel Values
Before assay	Control	Acidified
83.743	81.754	187.262
95.6	80.077	179.11
89.682	77.424	241.643
119.664	89.38	208.533
122.553	101.31	207.428
118.641	91.212	188.464
96.53	86.906	179.164
95.764	95.965	190.007
107.328	83.756	195.114
97.471	90.819	216.868
97.844	80.33	221.765
N/A	88.377	220.383
N/A	99.311	233.612
N/A	83.692	190.614
N/A	85.383	184.971
N/A	79.896	187.445
N/A	84.54	191.627
N/A	143.85	205.269
